# Supplementary material for: Exploring Mitochondrial Evolutionary Pathways: Insights into the Origin of the Endemic Ohrid Trout
Source: Life (Basel). 2025 Jan 3;15(1):52. doi: 10.3390/life15010052 (PMC11766461; doi:10.3390/life15010052)
Supplement: Supplementary file 1 [file life-15-00052-s001.zip › Supplementary Table S1.xlsx]

## Sheet: Foglio1
Sample code	GenBank Accession N.	Sampling area	Sampling site	Species
T_1_H12	PQ583195	Eastern Albania	Lake Ohrid	Salmo letnica typicus
T_2_H16	PQ583196	Eastern Albania	Lake Ohrid	Salmo letnica typicus
T_3_H12	PQ583197	Eastern Albania	Lake Ohrid	Salmo letnica typicus
T_4_H12	PQ583198	Eastern Albania	Lake Ohrid	Salmo letnica typicus
T_5_H13	PQ583199	Eastern Albania	Lake Ohrid	Salmo letnica typicus
T_6_H12	PQ583200	Eastern Albania	Lake Ohrid	Salmo letnica typicus
T_7_H13	PQ583201	Eastern Albania	Lake Ohrid	Salmo letnica typicus
T_8_H12	PQ583202	Eastern Albania	Lake Ohrid	Salmo letnica typicus
T_9_H12	PQ583203	Eastern Albania	Lake Ohrid	Salmo letnica typicus
T_10H12	PQ583204	Eastern Albania	Lake Ohrid	Salmo letnica typicus
T_11H12	PQ583205	Eastern Albania	Lake Ohrid	Salmo letnica typicus
T_12H12	PQ583206	Eastern Albania	Lake Ohrid	Salmo letnica typicus
T_13H12	PQ583207	Eastern Albania	Lake Ohrid	Salmo letnica typicus
T_14H12	PQ583208	Eastern Albania	Lake Ohrid	Salmo letnica typicus
T_15H12	PQ583209	Eastern Albania	Lake Ohrid	Salmo letnica typicus
T_16H12	PQ583210	Eastern Albania	Lake Ohrid	Salmo letnica typicus
T_17H12	PQ583211	Eastern Albania	Lake Ohrid	Salmo letnica typicus
T_18H12	PQ583212	Eastern Albania	Lake Ohrid	Salmo letnica typicus
T_19H12	PQ583213	Eastern Albania	Lake Ohrid	Salmo letnica typicus
T_20H12	PQ583214	Eastern Albania	Lake Ohrid	Salmo letnica typicus
T_21H12	PQ583215	Eastern Albania	Lake Ohrid	Salmo letnica typicus
T_22H12	PQ583216	Eastern Albania	Lake Ohrid	Salmo letnica typicus
T_23H12	PQ583217	Eastern Albania	Lake Ohrid	Salmo letnica typicus
T_24H12	PQ583218	Eastern Albania	Lake Ohrid	Salmo letnica typicus
T_25H12	PQ583219	Eastern Albania	Lake Ohrid	Salmo letnica typicus
T_26H12	PQ583220	Eastern Albania	Lake Ohrid	Salmo letnica typicus
T_27H12	PQ583221	Eastern Albania	Lake Ohrid	Salmo letnica typicus
T_28H12	PQ583222	Eastern Albania	Lake Ohrid	Salmo letnica typicus
T_29H12	PQ583223	Eastern Albania	Lake Ohrid	Salmo letnica typicus
T_30H12	PQ583224	Eastern Albania	Lake Ohrid	Salmo letnica typicus
T_31H12	PQ583225	Eastern Albania	Lake Ohrid	Salmo letnica typicus
T_33H12	PQ583226	Eastern Albania	Lake Ohrid	Salmo letnica typicus
T_34H13	PQ583227	Eastern Albania	Lake Ohrid	Salmo letnica typicus
T_35HAD-Tyrrh6	PQ583228	Eastern Albania	Lake Ohrid	Salmo letnica typicus
T_36H12	PQ583229	Eastern Albania	Lake Ohrid	Salmo letnica typicus
b_1_H12	PQ583230	Eastern Albania	Lake Ohrid	Salmo letnica balcanicus
b_2_H12	PQ583231	Eastern Albania	Lake Ohrid	Salmo letnica balcanicus
b_3_H12	PQ583232	Eastern Albania	Lake Ohrid	Salmo letnica balcanicus
b_4_H12	PQ583233	Eastern Albania	Lake Ohrid	Salmo letnica balcanicus
b_5_H15	PQ583234	Eastern Albania	Lake Ohrid	Salmo letnica balcanicus
b_6_H16	PQ583235	Eastern Albania	Lake Ohrid	Salmo letnica balcanicus
b_7_H12	PQ583236	Eastern Albania	Lake Ohrid	Salmo letnica balcanicus
b_8_H12	PQ583237	Eastern Albania	Lake Ohrid	Salmo letnica balcanicus
b_9_H12	PQ583238	Eastern Albania	Lake Ohrid	Salmo letnica balcanicus
b_10H12	PQ583239	Eastern Albania	Lake Ohrid	Salmo letnica balcanicus
b_11H12	PQ583240	Eastern Albania	Lake Ohrid	Salmo letnica balcanicus
b_12H12	PQ583241	Eastern Albania	Lake Ohrid	Salmo letnica balcanicus
b_13H15	PQ583242	Eastern Albania	Lake Ohrid	Salmo letnica balcanicus
b_14H12	PQ583243	Eastern Albania	Lake Ohrid	Salmo letnica balcanicus
b_15H12	PQ583244	Eastern Albania	Lake Ohrid	Salmo letnica balcanicus
b_16H12	PQ583245	Eastern Albania	Lake Ohrid	Salmo letnica balcanicus
b_17H13	PQ583246	Eastern Albania	Lake Ohrid	Salmo letnica balcanicus
b_18H12	PQ583247	Eastern Albania	Lake Ohrid	Salmo letnica balcanicus
b_19H16	PQ583248	Eastern Albania	Lake Ohrid	Salmo letnica balcanicus
b_20H12	PQ583249	Eastern Albania	Lake Ohrid	Salmo letnica balcanicus
b_21H12	PQ583250	Eastern Albania	Lake Ohrid	Salmo letnica balcanicus
b_22H12	PQ583251	Eastern Albania	Lake Ohrid	Salmo letnica balcanicus
b_23H12	PQ583252	Eastern Albania	Lake Ohrid	Salmo letnica balcanicus
b_24H12	PQ583253	Eastern Albania	Lake Ohrid	Salmo letnica balcanicus
b_25H12	PQ583254	Eastern Albania	Lake Ohrid	Salmo letnica balcanicus
b_26H12	PQ583255	Eastern Albania	Lake Ohrid	Salmo letnica balcanicus
b_27H12	PQ583256	Eastern Albania	Lake Ohrid	Salmo letnica balcanicus
b_28H13	PQ583257	Eastern Albania	Lake Ohrid	Salmo letnica balcanicus
b_29H12	PQ583258	Eastern Albania	Lake Ohrid	Salmo letnica balcanicus
b_30H12	PQ583259	Eastern Albania	Lake Ohrid	Salmo letnica balcanicus
b_31H12	PQ583260	Eastern Albania	Lake Ohrid	Salmo letnica balcanicus
b_32H12	PQ583261	Eastern Albania	Lake Ohrid	Salmo letnica balcanicus
b_33H12	PQ583262	Eastern Albania	Lake Ohrid	Salmo letnica balcanicus
b_34H12	PQ583263	Eastern Albania	Lake Ohrid	Salmo letnica balcanicus
b_35H12	PQ583264	Eastern Albania	Lake Ohrid	Salmo letnica balcanicus
b_36H15	PQ583265	Eastern Albania	Lake Ohrid	Salmo letnica balcanicus
L_1_H12	PQ583266	Eastern Albania	Lake Ohrid	Salmo letnica lumi
L_2_H12	PQ583267	Eastern Albania	Lake Ohrid	Salmo letnica lumi
L_3_H12	PQ583268	Eastern Albania	Lake Ohrid	Salmo letnica lumi
L_4_H12	PQ583269	Eastern Albania	Lake Ohrid	Salmo letnica lumi
L_5_H12	PQ583270	Eastern Albania	Lake Ohrid	Salmo letnica lumi
L_6_H12	PQ583271	Eastern Albania	Lake Ohrid	Salmo letnica lumi
L_7_H13	PQ583272	Eastern Albania	Lake Ohrid	Salmo letnica lumi
L_8_H13	PQ583273	Eastern Albania	Lake Ohrid	Salmo letnica lumi
L_9_H12	PQ583274	Eastern Albania	Lake Ohrid	Salmo letnica lumi
L_10H12	PQ583275	Eastern Albania	Lake Ohrid	Salmo letnica lumi
L_11H12	PQ583276	Eastern Albania	Lake Ohrid	Salmo letnica lumi
L_12H12	PQ583277	Eastern Albania	Lake Ohrid	Salmo letnica lumi
L_13H12	PQ583278	Eastern Albania	Lake Ohrid	Salmo letnica lumi
L_14H12	PQ583279	Eastern Albania	Lake Ohrid	Salmo letnica lumi
L_15H13	PQ583280	Eastern Albania	Lake Ohrid	Salmo letnica lumi
L_16H12	PQ583281	Eastern Albania	Lake Ohrid	Salmo letnica lumi
L_17H12	PQ583282	Eastern Albania	Lake Ohrid	Salmo letnica lumi
L_18H12	PQ583283	Eastern Albania	Lake Ohrid	Salmo letnica lumi
L_19H12	PQ583284	Eastern Albania	Lake Ohrid	Salmo letnica lumi
L_20H12	PQ583285	Eastern Albania	Lake Ohrid	Salmo letnica lumi
L_21H12	PQ583286	Eastern Albania	Lake Ohrid	Salmo letnica lumi
L_22H12	PQ583287	Eastern Albania	Lake Ohrid	Salmo letnica lumi
SA_1H12	PQ583288	Eastern Albania	Lake Ohrid	Salmo letnica aestivalis
SA_2H12	PQ583289	Eastern Albania	Lake Ohrid	Salmo letnica aestivalis
SA_3H12	PQ583290	Eastern Albania	Lake Ohrid	Salmo letnica aestivalis
SA_4H15	PQ583291	Eastern Albania	Lake Ohrid	Salmo letnica aestivalis
SA_5H12	PQ583292	Eastern Albania	Lake Ohrid	Salmo letnica aestivalis
SA_6H12	PQ583293	Eastern Albania	Lake Ohrid	Salmo letnica aestivalis
SA_7H12	PQ583294	Eastern Albania	Lake Ohrid	Salmo letnica aestivalis
SA_8H13	PQ583295	Eastern Albania	Lake Ohrid	Salmo letnica aestivalis
SA_9H12	PQ583296	Eastern Albania	Lake Ohrid	Salmo letnica aestivalis
SA_10H12	PQ583297	Eastern Albania	Lake Ohrid	Salmo letnica aestivalis
SA_11H12	PQ583298	Eastern Albania	Lake Ohrid	Salmo letnica aestivalis
SA_12H12	PQ583299	Eastern Albania	Lake Ohrid	Salmo letnica aestivalis
SA_13H12	PQ583300	Eastern Albania	Lake Ohrid	Salmo letnica aestivalis
SA_14H14	PQ583301	Eastern Albania	Lake Ohrid	Salmo letnica aestivalis
SA_15H12	PQ583302	Eastern Albania	Lake Ohrid	Salmo letnica aestivalis
SA_16H12	PQ583303	Eastern Albania	Lake Ohrid	Salmo letnica aestivalis
SA_17H12	PQ583304	Eastern Albania	Lake Ohrid	Salmo letnica aestivalis
SA_18H12	PQ583305	Eastern Albania	Lake Ohrid	Salmo letnica aestivalis
SA_19H12	PQ583306	Eastern Albania	Lake Ohrid	Salmo letnica aestivalis
SA_20H13	PQ583307	Eastern Albania	Lake Ohrid	Salmo letnica aestivalis
SA_21H12	PQ583308	Eastern Albania	Lake Ohrid	Salmo letnica aestivalis
SA_22H12	PQ583309	Eastern Albania	Lake Ohrid	Salmo letnica aestivalis
SA_23H12	PQ583310	Eastern Albania	Lake Ohrid	Salmo letnica aestivalis
SA_24H12	PQ583311	Eastern Albania	Lake Ohrid	Salmo letnica aestivalis
SA_25H12	PQ583312	Eastern Albania	Lake Ohrid	Salmo letnica aestivalis
SA_26H13	PQ583313	Eastern Albania	Lake Ohrid	Salmo letnica aestivalis
SA_27H12	PQ583314	Eastern Albania	Lake Ohrid	Salmo letnica aestivalis
SA_28H13	PQ583315	Eastern Albania	Lake Ohrid	Salmo letnica aestivalis
SA_29H12	PQ583316	Eastern Albania	Lake Ohrid	Salmo letnica aestivalis
SA_31H12	PQ583317	Eastern Albania	Lake Ohrid	Salmo letnica aestivalis
SA_32H15	PQ583318	Eastern Albania	Lake Ohrid	Salmo letnica aestivalis
SA_33H12	PQ583319	Eastern Albania	Lake Ohrid	Salmo letnica aestivalis
SA_34H12	PQ583320	Eastern Albania	Lake Ohrid	Salmo letnica aestivalis
SA_35H13	PQ583321	Eastern Albania	Lake Ohrid	Salmo letnica aestivalis
