# Supplementary material for: Exploring Mitochondrial Evolutionary Pathways: Insights into the Origin of the Endemic Ohrid Trout
Source: Life (Basel). 2025 Jan 3;15(1):52. doi: 10.3390/life15010052 (PMC11766461; doi:10.3390/life15010052)
Supplement: Supplementary file 1 [file life-15-00052-s001.zip › Supplementary Table S2.xlsx]

## Sheet: Foglio1
Sample Code	GenBank Accession N.	Collection Location	Collection Period	Species	References
Ref. seq_AM910409.1 Salmo trutta trutta	AM910409	Norway	-	Salmo trutta trutta	Unpublished data
ATcs-1_AF273086.1 Salmo trutta	AF273086	-	-	Salmo trutta	Cortey et al., 2002
ADcs-1_AY836330.1 Salmo trutta	AY836330	Iberian Peninsula	-	Salmo trutta	Cortey et al., 2004
MEcs-1_AY836350.1 Salmo trutta	AY836350	Iberian Peninsula	-	Salmo trutta	Cortey et al., 2004
MA-2_DQ841190.1 Salmo trutta	DQ841190	South Tyrol - Northern Italy	2002-2004	Salmo trutta	Meraner et al., 2007
DA-1a_AY185568.1 Salmo trutta	AY185568	Austria	-	Salmo trutta	Duftner et al., 2003
S.leH18_DQ381570	DQ381570	Lake Ohrid - Albania	-	Salmo letnica	Sušnik et al., 2007
S.leH17_DQ381569	DQ381569	Lake Ohrid - Albania	-	Salmo letnica	Sušnik et al., 2007
S.leH16_DQ381568	DQ381568	Lake Ohrid - Albania	-	Salmo letnica	Sušnik et al., 2007
S.leH13_AY926573	AY926573	Lake Ohrid - Macedonia	2004	Salmo letnica	Sušnik et al., 2006
S.leH15_AY926572	AY926572	Lake Ohrid - Macedonia	2004	Salmo letnica	Sušnik et al., 2006
S.leH14_AY926571	AY926571	Lake Ohrid - Macedonia	2004	Salmo letnica	Sušnik et al., 2006
S.leH12_AY926570	AY926570	Lake Ohrid - Macedonia	2004	Salmo letnica	Sušnik et al., 2006
S.luHADTR5_MW251456	MW251456	Lake Ohrid - Macedonia	2009	Salmo letnica lumi	Segherloo et al. 2021
S.luH14_MW251455	MW251455	Lake Ohrid - Macedonia	2009	Salmo letnica lumi	Segherloo et al. 2021
S.luH13_MW251454	MW251454	Lake Ohrid - Macedonia	2009	Salmo letnica lumi	Segherloo et al. 2021
S.luH12_MW251446	MW251446	Lake Ohrid - Macedonia	2009	Salmo letnica lumi	Segherloo et al. 2021
S.ohH5_AY926569	AY926569	Lake Ohrid - Macedonia	2004	Salmo ohridanus	Sušnik et al., 2006
S.ohH3_AY926568	AY926568	Lake Ohrid - Macedonia	2004	Salmo ohridanus	Sušnik et al., 2006
S.ohH8_AY926567	AY926567	Lake Ohrid - Macedonia	2004	Salmo ohridanus	Sušnik et al., 2006
S.ohH11_AY926566	AY926566	Lake Ohrid - Macedonia	2004	Salmo ohridanus	Sušnik et al., 2006
S.ohH9_AY926565	AY926565	Lake Ohrid - Macedonia	2004	Salmo ohridanus	Sušnik et al., 2006
S.ohH1_AY926564	AY926564	Lake Ohrid - Macedonia	2004	Salmo ohridanus	Sušnik et al., 2006
S.ohH7_AY926563	AY926563	Lake Ohrid - Macedonia	2004	Salmo ohridanus	Sušnik et al., 2006
S.ohH10_AY926562	AY926562	Lake Ohrid - Macedonia	2004	Salmo ohridanus	Sušnik et al., 2006
S.ohH4_AY926561	AY926561	Lake Ohrid - Macedonia	2004	Salmo ohridanus	Sušnik et al., 2006
S.ohH2_AY926560	AY926560	Lake Ohrid - Macedonia	2004	Salmo ohridanus	Sušnik et al., 2006
S.ohH6_AY926559	AY926559	Lake Ohrid - Macedonia	2004	Salmo ohridanus	Sušnik et al., 2006
S.ohH8_AH012975	AH012975	Lake Ohrid	-	Salmo ohridanus	Sušnik et al., 2004
A.ohH8_AF488536	AF488536	Lake Ohrid - Macedonia	-	Salmo ohridanus	Snoj et al., 2002
S.faHADK1_MW251463	MW251463	-	-	Salmo farioides	Segherloo et al. 2021
S.faHADK1_MW251462	MW251462	-	-	Salmo farioides	Segherloo et al. 2021
S.faHMEcs25_MW251458	MW251458	-	-	Salmo farioides	Segherloo et al. 2021
S.faHAD_MW251435	MW251435	-	-	Salmo farioides	Segherloo et al. 2021
S.faHR3C_MT505428	MT505428	Albania: White Drin, Zllakuqan	2017-2019	Salmo farioides	Grapci-Kotori et al., 2020
S.faHAD_MT505427	MT505427	Albania: White Drin, Zllakuqan	2017-2019	Salmo farioides	Grapci-Kotori et al., 2020
S.faHAD_MT505426	MT505426	Albania: White Drin, Zllakuqan	2017-2019	Salmo farioides	Grapci-Kotori et al., 2020
S.faHAD-Tyrrh2_MT505425	MT505425	Albania: White Drin, Zllakuqan	2017-2019	Salmo farioides	Grapci-Kotori et al., 2020
S.faHAD-Tyrrh2_MT505424	MT505424	Albania: White Drin, Zllakuqan	2017-2019	Salmo farioides	Grapci-Kotori et al., 2020
S.faHAD_MT505423	MT505423	Albania: White Drin, Zllakuqan	2017-2019	Salmo farioides	Grapci-Kotori et al., 2020
S.faHAD_MT505422	MT505422	Albania: White Drin, Zajm	2017-2019	Salmo farioides	Grapci-Kotori et al., 2020
S.faHAD_MT505421	MT505421	Albania: White Drin, Zajm	2017-2019	Salmo farioides	Grapci-Kotori et al., 2020
S.faHAD_MT505420	MT505420	Albania: White Drin, Zajm	2017-2019	Salmo farioides	Grapci-Kotori et al., 2020
